# Supplementary material for: Detection and population genetic analysis of kdr L1014F variant in eastern Ethiopian Anopheles stephensi
Source: Infect Genet Evol. Author manuscript; Available in PMC 2025 Apr 1. (PMC11959535; doi:10.1016/j.meegid.2022.105235)
Supplement: supplementary spreadsheet [file NIHMS1977036-supplement-supplementary_spreadsheet.xlsx]

## Sheet: Sheet1
Anopheles stephensi Ethiopia sequences
Kdr plus downstream intron (99 bp)		4 haplotypes
Hap 1		TAGCTACAGTAGTGATAGGAAATTTAGTCGTAAGTAACTTACTTTCCGATCGCGATCGTGCGCAACCCAGACCAGTGCAGTAGTACCAAAAATAACTAC
Hap 2		TAGCTACAGTAGTGATAGGAAATTTAGTCGTAAGTAACTTACTTTCCGATCGCAATCGTGTGCAATCCAGACCAGTGCAGTAGAACCAAAAATAACTTC
Hap 3		TAGCTACAGTAGTGATAGGAAATTTAGTCGTAAGTAACTTACTTTCCGATCGCGATCGTGCGCAACCCAGACTAGTGCAGTAGTACCAAAAATAACTAC
Hap 4 (kdr mutation)		TAGCTACAGTAGTGATAGGAAATTTTGTCGTAAGTAACTTACTTTCCGATCGCGATCGTGCGCAACCCAGACCAGTGCAGTAGTACCAAAAATAACTAC
Upstream intron (441 bp)		11 haplotypes
Hap 1		AGAGCATGAGCAATAGTTGACTGTGAATGGTATCTTGGCCGGTGGTAGTGTAGATTCGTACACCGAGCAGATATAGCATAGTGTAATAGCCGGAAGGGTGCTTGTGCTACGCTTTACCAAAATAATACTCTCATCGTAGTTGTATAAGGTTCAAATACGGTTGTACGCAACGCGAAACCGTGCATTACTTAAAGGTAGAGTATTTAGCGTACAATATCAATTGTTTCTTATCCCTAATGCTTCATGTTACGCCAATACGTGGCTTGCAAACCAAATGTTGTGAATATTGACTGTGTATCATTTGTAAGAAAATCTAGGAGCGCTGATCCGTTTGCCCAAACTACAACATTGAGCTGTCGTTTCATTACCCATCTGGTCTCTGTCTTCCCCTTTTCCCTG…
Hap 2		AGAGCATGAGCAATAGTTGACTGTGAATGGTATCTTGGCCGGTGGTAGTGTAGATTCGTACACCGAGCAGATATAGCATAGTGTAATAGCCGGCAGGGTGCTTGTGCTACGCTTTACCAAAATAATACTCTCATCGTAGTTGTATAAGGTTCAAATACGGTTGTACGCAACGCGAAACCGTGCATTACTTAAAGGTAGAGTATTTAGCGTACAATATCCATTGTTTCTTATCCCTAATGCTTCATGTTACGCCAATACGTGGCTTGCAAACCAAATGTTGTGAATATTGACTGTGTATCATTTGTAAGAAAATCTAGGAGCGCTGATCCGTTTGCCCAAACTACAACATTGAGCTGTCGTTTCATTACCCATCTGGTCTCTGTCTTCCCCTTTTCCCTG…
Hap 3		AGAGCATGAGCAATAGTTGACTGTGAATGGTATCTTGGCCGGTGGTAGTGTAGATTCGTACACCGAGCAGATATAGCATAATGTAATAGCCGGAAGGGTGCTTGTGCTACGCTTTACCAAAATAATACTCTCATCGTAGTTGTATAAGGTTCAAATACGGTTGTACGCAACGCGAAACCGTGCATTACTTAAAGGTAGAGTATTTAGCGTACAATATCCATTGTTTCTTATCCCTAATGCTTCATGTTACGCCAATACGTGGCTTGCAAACCAAATGTTGTGAATATTGACTGTGTATCATTTGTAAGAAAATCTAGGAGCGCTGATCCGTTTGCCCAAACTACAACATTGAGCTGTCGTTTCATTACCCATCTGGTCTCTGTCTTCCCCTTTTCCCTG…
Hap 4		AGAGCATGAGCAATAGTTGACTGTGAATGGTATCTTGGCCGGTGGTAGTGTAGATACGTACACCGAGCAGATATAGCATAGTGTAATAACCGGAAGGGTGCTTGTGCTACGCTTTACCAAAATAATACTCTCATCGTAGTTGTATAAGGTTCAAATACGGTTGTACGCAACGCGAAACCGTGCATTACTTAAAGGTAGAGTATTTAGCGTACAATATCCATTGTTTCTTATCCCTAATGCTTCATGTTCCGCCAATACGTGGCTTGCAAACCAAATGTTGTGAATATTGACTGTGTATCATTTGTAAGAAAATCTAGGAGCGCTGATCCGTTTGCCCAAACTACAACATTGAGCTGTCGTTTCATTACCCATCTGGTCTCTGTCTTCCCCTTTTCCCTG…
Hap 5		AGAGCATGAGCAATAGTTGACTGTGAATGGTATCTTGGCCGGTGGTAGTGTAGATTCGTACACCGAGCAGATATAGCATAGTGTAATAGCCGGAAGGGTGCTTGTGCTACGCTTTACCAAAATAATACTCTCATCGTAGTTGTATAAGGTTCAAATACGGTTGTACGCAACGCGAAACCGTGCATTACTTAAAGGTAGAGTATTTAGCGTACAATATCAATTGTTTCTTATCCCTAATGCTTCATGTTACGCCAATACGTGGCTTGCAAACCAAATGTTGTGAATATTGACTGTGTATCATTTGTAAGAAAATCTAGGAGCGCTGATCCGTTTGCCCAAACTACAACATTGAGCTGTCGTTTCATTACCCATCTGGTCTCTGTCTTCCCCTTTTCCCTG…
Hap 6		AGAGCATGAGCAATAGTTGACTGTGAATGGTATCTTGGCCGGTGGTAGTGTAGATTCGTACACCGAGCAGATATAGTATAGTGTAATAGCCGGCAGGGTGCTTGTGCTACGCTTTACCAAAATAATACTCTCATCGTAGTTGTATAAGGTTCAAATACGGTTGTACGCAACGCGAAACCGTGCATTACTTAAAGGTAGAGTATTTAGCGTACAATATCCATTGTTTCTTATCCCTAATGCTTCATGTTACGCCAATACGTGGCTTGCAAACCAAATGTTGTGAATATTCACTGTGTATCATTTGTAAGAAAATCTAGGAGCGCTGATCCGTTTGCCCAAACTACAACATTGAGCTGTCGTTTCATTACCCATCTGGTCTCTGTCTTCCCCTTTTCCCTG…
Hap 7		AGAGCATGAGCTATAGTTGACTGTGAATGGTATCTTGGCCGGTGGTAGTGTAGATACGTACACCGAGCAGATATAGCATAGTGTAATAGCCGGAAGGGTGCTTGTGCTACGCTTTACCAAAATAATACTCTCATCGTAGTTGTATAAGGTTCAAATACGGTTGTACGCAACGCGAAACCGTGCATTACTTAAAGGTAGAGTATTTAGCGTACAATATCCATTGTTTCTTATCCCTAATGCTTCATGTTACGCCAATACGTGGCTTGCAAACCAAATGTTGTGAATATTGACTGTGTATCATTTGTAAGAAAATCTAGGAGCGCTGATCCGTTTGCCCAAACTACAACATTGAGCTGTCGTTTCATTACCCATCTGGTCTCTGTCTTCCCCTTTTCCCTG…
Hap 8		AGAGCATGAGCAATAGTTGACTGTGAATGGTATCTTGGCCGGTGGTAGTGTAGATACGTACACCGAGCAGATATAGCATAGTGTAATAGGCGGAAGGGTGCTTGTGCTACGCTTTACCAAAATAATACTCTCATCGTAGTTGTATAAGGTTCAAATACGGTTGTACGCAACGCGAAACCGTGCATTACTTAAAGGTAGAGTATTTAGCGTACAATATCCATTGTTTCTTATCCCTAATGCTTCATGTTACGCCAATACGTGGCTTGCAAACCAAATGTTGTGAATATTGACTGTGTATCATTTGTAAGAAAATCTAGGAGCGCTGATCCGTTTGCCCAAACTACAACATTGAGCTGTCGTTTCATTACCCATCTGGTCTCTGTCTTCCCCTTTTCCCTG…
Hap 9		AGAGCATGAGCAATAGTTGACTGTGAATGGTATCTTGGCCGGTGGTAGTGTAGATTCGTACACCGAGCAGATATAGCATAGTGTAATAGCCGGAAGGGTGCTTGTGCTACGCTTTACCAAAATAATACTCTCATCGTAGTTGTATAAGGTTCAAATACGGTTGTACGCAACGCGAAACCGTGCATTACTTAAAGGTAGAGTATTTAGCGTACAATATCAATTGTTTCTTATCCCTAATGCTTCATGTTACGCCAATACGTGGCTTGCAAACCAAATGTTGTGAATATTGACTGTGTATCATTTGTAAGAAAATCTAGGAGCGCTGATCCGTTTGCCCAAACTACAACATTGAGCTGTCGTTTCATTACCCATCTGGTCTCTGTCTTCCCCTTTTCCCTG…
Hap 10		AGAGCATGAGCAATAGTTGACTGTGAATGGTATCTTGGCCGGTGGTAGTGTAGATACGTACACCGAGCAGATATAGCATAGTGTAATAACCGGAAGGGTGCTTGTGCTACGCTTTACCAAAATAATACTCTCATCGTAGTTGTATAAGGTTCAAATACGGTTGTACGCAACGCGAAACCGTGCATTACTTAAAGGTAGAGTATTTAGCGTACAATATCCATTGTTTCTTATCCCTAATGCTTCATGTTACGCCAATACGTGGCTTGCAAACCAAATGTTGTGAATATTGACTGTGTATCATTTGTAAGAAAATCTAGGAGCGCTGATCCGTTTGCCCAAACTACAACATTGAGCTGTCGTTTCATTACCCATCTGGTCTCTGTCTTCCCCTTTTCCCTG…
Hap 11		AGAGCATGAGCAATAGTTGACTGTGAATGGTATCTTGGCCGGTGGTAGTGTAGATTCGTACACCGAGCAGATATAGTATAATGTAATAGCCGGCAGGGTGCTTGTGCTACGCTTTACCAAAATAATACTCTCATCGTAGTTGTATAAGGTTCAAATACGGTTGTACGCAACGCGAAACCGTGCATTACTTAAAGGTAGAGTATTTAGCGTACAATATCCATTGTTTCTTATCCCTAATGCTTCATGTTACGCCAATACGTGGCTTGCAAACCAAATGTTGTGAATATTCACTGTGTATCATTTGTAAGAAAATCTAGGAGCGCTGATCCGTTTGCCCAAACTACAACATTGAGCTGTCGTTTCATTACCCATCTGGTCTCTGTCTTCCCCTTTTCCCTG…
Combined trimmed upstream and downstream introns with partial kdr exon (185 bp)		12 haplotypes
Hap 1		AGAGCATGAGCAATCATCTGGTCTCTGTCTTCCCCTTTTCCCTGGAAAAGAATTGAAATTCTAGCGTCATTTCTTCAAATCAGCCGTAGCTACAGTAGTGATAGGAAATTTAGTCGTAAGTAACTTACTTTCCGATCGCGATCGTGCGCAACCCAGACCAGTGCAGTAGTACCAAAAATAACTAC
Hap 2		AGAGCATGAGCAATCATCTGGTCTCTGTCTTCCCCTTTTCCCTGGAGAAGTATTGAAATTCTAGCGTCATTTCTTCAAATCAGCCGTAGCTACAGTAGTGATAGGAAATTTAGTCGTAAGTAACTTACTTTCCGATCGCAATCGTGTGCAATCCAGACCAGTGCAGTAGAACCAAAAATAACTTC
Hap 3		AGAGCATGAGCAATCATCTGGTCTCTGTCTTCCCCTTTTCCCTGGAAAAGAATTGAAATTCTAACATCATTTCTTCAAATCAGCCGTAGCTACAGTAGTGATAGGAAATTTAGTCGTAAGTAACTTACTTTCCGATCGCGATCGTGCGCAACCCAGACTAGTGCAGTAGTACCAAAAATAACTAC
Hap 4		AGAGCATGAGCTATCATCTGGTCTCTGTCTTCCCCTTTTCCCTGGAAAAGAATTGAAATTCTTGCGTCATTTCTTCAAATCAGCCGTAGCTACAGTAGTGATAGGAAATTTAGTCGTAAGTAACTTACTTTCCGATCGCGATCGTGCGCAACCCAGACCAGTGCAGTAGTACCAAAAATAACTAC
Hap 5		AGAGCATGAGCAATCATCTGGTCTCTGTCTTCCCCTTTTCCCTGGAAAAGAATTGAAATTCTAACGTCATTTCTTCAAATCAGCCGTAGCTACAGTAGTGATAGGAAATTTAGTCGTAAGTAACTTACTTTCCGATCGCGATCGTGCGCAACCCAGACTAGTGCAGTAGTACCAAAAATAACTAC
Hap 6		AGAGCATGAGCAATCATCTGGTCTCTGTCTTCCCCTTTTCCCTGGAGAAGTATTGAAATTCTAGCGTCATTTCTTCAAATCAGCCGTAGCTACAGTAGTGATAGGAAATTTAGTCGTAAGTAACTTACTTTCCGATCGCGATCGTGTGCAACCCAGACCAGTGCAGTAGTACCAAAAATAACTAC
Hap 7		AGAGCATGAGCAATCATCTGGTCTCTGTCTTCCCCTTTTCCCTGGAAAAGAATTGAAATTCTAGCGTCATTTCTTCAAATCAGCCGTAGCTACAGTAGTGATAGGAAATTTAGTCGTAAGTAACTTACTTTCCGATCGCGATCGTGCGCAACCCAGACTAGTGCAGTAGTACCAAAAATAACTAC
Hap 8		AGAGCATGAGCTATCATCTGGTCTCTGTCTTCCCCTTTTCCCTGGAAAAGAATTGAAATTCTAGCGTCATTTCTTCAAATCAGCCGTAGCTACAGTAGTGATAGGAAATTTAGTCGTAAGTAACTTACTTTCCGATCGCGATCGTGCGCAACCCAGACTAGTGCAGTAGTACCAAAAATAACTAC
Hap 9		AGAGCATGAGCAATCATCTGGTCTCTGTCTTCCCCTTTTCCCTGGAGAAGTATTGAAATTCTAGCGTCATTTCTTCAAATCAGCCGTAGCTACAGTAGTGATAGGAAATTTTGTCGTAAGTAACTTACTTTCCGATCGCGATCGTGCGCAACCCAGACCAGTGCAGTAGTACCAAAAATAACTAC
Hap 10		AGAGCATGAGCAATCATCTGGTCTCTGTCTTCCCCTTTTCCCTGGAGAAGTATTGAAATTCTAGCGTCATTTCTTCAAATCAGCCGTAGCTACAGTAGTGATAGGAAATTTAGTCGTAAGTAACTTACTTTCCGATCGCGATCGTGCGCAACCCAGACCAGTGCAGTAGTACCAAAAATAACTAC
Hap 11		AGAGCATGAGCAATCATCTGGTCTCTGTCTTCCCCTTTTCCCTGGAAAAGAATTGAAATTCTAGCGTCATTTCTTCAAATCAGCCGTAGCTACAGTAGTGATAGGAAATTTAGTCGTAAGTAACTTACTTTCCGATCGCGATCGTGTGCAACCCAGACCAGTGCAGTAGTACCAAAAATAACTAC
Hap 12		AGAGCATGAGCAATCATCTGGTCTCTGTCTTCCCCTTTTCCCTGGAAAAGAATTGAAATTCTAACGTCATTTCTTCAAATCAGCCGTAGCTACAGTAGTGATAGGAAATTTAGTCGTAAGTAACTTACTTTCCGATCGCGATCGTGCGCAACCCAGACCAGTGCAGTAGTACCAAAAATAACTAC
